# Supplementary material for: The Impact of Geographical Variation in Plasmodium knowlesi Apical Membrane Protein 1 (PkAMA-1) on Invasion Dynamics of P. knowlesi
Source: Trop Med Infect Dis. 2023 Jan 10;8(1):56. doi: 10.3390/tropicalmed8010056 (PMC9863575; doi:10.3390/tropicalmed8010056)
Supplement: Supplementary file 1 [file tropicalmed-08-00056-s001.zip]

Archive with 6 entries (6 files):
- Figure S1.jpg
- Figure S2.jpg
- Figure S3.jpg
- Figure S4.jpg
- Figure S5.jpg
- supplementary materials tropicalmed- 1980346.pdf
